# Supplementary material for: Poly[ethane-1,2-diammonium tetra-μ-chlorido-cadmate(II)]
Source: Acta Crystallogr Sect E Struct Rep Online. 2009 Jan 23;65(Pt 2):m215–6. doi: 10.1107/S1600536809002025 (PMC2968258; doi:10.1107/S1600536809002025)
Supplement: Supplementary file 1 [file e-65-0m215-sup1.cif]

##############################################################################
###                                                                        ###
###        Electronic paper (Acta Crystallographica Section E)             ###
###                                                                        ###
##############################################################################
#                                                                            #
# This CIF contains the data in a paper accepted for publication in Acta     #
# Crystallographica Section E. It conforms to the requirements of Notes      #
# for Authors for Section E, and has been peer reviewed under the auspices   #
# of the IUCr Commission on Journals.                                        #
#                                                                            #
# Full details of the Crystallographic Information File format               #
# are given in the paper "The Crystallographic Information File (CIF):       #
# a New Standard Archive File for Crystallography" by S. R. Hall, F. H.      #
# Allen and I. D. Brown [Acta Cryst. (1991), A47, 655-685].                  #
#                                                                            #
# The current version of the core CIF dictionary is obtainable from          #
# ftp://ftp.iucr.org/pub/cif_core.dic. The current version number is 2.4.    #
#                                                                            #
# Software is freely available for graphical display of the structure(s) in  #
# this CIF.  For information consult the CIF home page http://www.iucr.org/  #
# cif/home.html                                                              #
#                                                                            #
# This file may be used for bona fide research purposes within the           #
# scientific community so long as proper attribution is given to the journal # 
# article from which it was obtained.                                        #
#                                                                            #
##############################################################################
                                             
data_global
_audit_creation_method     'Jana2006 Version : 24/09/2008'
_journal_date_recd_electronic     2008-12-17
_journal_date_accepted     2009-01-15
_journal_name_full     'Acta Crystallographica, Section E'
_journal_year     2009
_journal_volume     65
_journal_issue      2
_journal_page_first     m215
_journal_page_last     m216
_journal_paper_category     QM
_journal_coeditor_code     WM2213
_publ_contact_author_name     'El Bali, Brahim'
_publ_contact_author_address
;
Department of Chemistry
Faculty of Sciences
University Mohammed 1st
Po Box 717
60 000 Oujda
Morocco
;
_publ_contact_author_email     'belbali@fso.ump.ma'
_publ_contact_author_fax     '+212 36642500'
_publ_contact_author_phone     '+212 36642389'
_publ_section_title
;
Poly[ethane-1,2-diammonium tetra-\m-chlorido-cadmate(II)]
;
loop_
    _publ_author_name
    _publ_author_address
    'Lamhamdi, Abdellatif'
;
Department of Chemistry
Faculty of Sciences
University Mohammed 1st
Po Box 717
60000 Oujda
Morocco
;
    'Mejdoubi, Elmiloud'
;
Department of Chemistry
Faculty of Sciences
University Mohammed 1st
Po Box 717
60000 Oujda
Morocco
;
    'Fejfarov\'a, Karla'
;
Institute of Physics
Na Slovance 2
182 21 Praha 8
Czech Republic
;
    'Du\<sek, Michal'
;
Institute of Physics
Na Slovance 2
182 21 Praha 8
Czech Republic
;
    'El Bali, Brahim'
;
Department of Chemistry
Faculty of Sciences
University Mohammed 1st
Po Box 717
60000 Oujda
Morocco
;
data_I
_chemical_name_systematic
;
Poly[ethane-1,2-diammonium tetra-\m-chlorido-cadmate(II)]
;
_chemical_name_common     ?
_chemical_formula_moiety     'C2 H10 N2 2+, Cd Cl4 2-'
_chemical_formula_sum     'C2 H10 Cd1 Cl4 N2'
_chemical_formula_structural     '(C2 H10 N2)(Cd Cl4)'
_chemical_formula_analytical     ?
_chemical_formula_iupac     '(C2 H10 N2) [Cd Cl4]'
_chemical_formula_weight     316.3
_chemical_melting_point     ?
_symmetry_cell_setting     monoclinic
_symmetry_space_group_name_H-M     'P 21/c'
_symmetry_space_group_name_Hall     '-P 2ybc'
loop_
    _symmetry_equiv_pos_site_id
    _symmetry_equiv_pos_as_xyz
    1 x,y,z
    2 -x,y+1/2,-z+1/2
    3 -x,-y,-z
    4 x,-y+1/2,z+1/2
_cell_length_a     8.6205(5)
_cell_length_b     7.3425(8)
_cell_length_c     7.2937(7)
_cell_angle_alpha     90
_cell_angle_beta     92.791(6)
_cell_angle_gamma     90
_cell_volume     461.11(7)
_cell_formula_units_Z     2
_cell_measurement_reflns_used     5814
_cell_measurement_theta_min     2.7676
_cell_measurement_theta_max     26.4980
_cell_measurement_temperature     298
_cell_special_details
;
;
_exptl_crystal_description     'irregular shape'
_exptl_crystal_colour     colourless
_exptl_crystal_size_max     0.265
_exptl_crystal_size_mid     0.125
_exptl_crystal_size_min     0.082
_exptl_crystal_density_diffrn     2.2776(4)
_exptl_crystal_density_meas     ?
_exptl_crystal_density_method     ?
_exptl_crystal_F_000     304
_exptl_absorpt_coefficient_mu     3.453
_exptl_absorpt_correction_type     'analytical'
_exptl_absorpt_process_details
;
[implemented in CrysAlis RED (Oxford Diffraction, 2008), according to
Clark & Reid (1995)]
;
_exptl_absorpt_correction_T_min     0.605
_exptl_absorpt_correction_T_max     0.841
_exptl_special_details
;
;
_diffrn_ambient_temperature     298
_diffrn_radiation_type     'Mo K\a'
_diffrn_radiation_wavelength     0.71073
_diffrn_radiation_source     'X-ray tube'
_diffrn_radiation_monochromator     graphite
_diffrn_measurement_device_type
              'Oxford Diffraction Gemini diffractometer with Atlas CCD detector'
_diffrn_measurement_device     'four-cycle diffractometer'
_diffrn_measurement_method     'Rotation method data acquisition using \w'
_diffrn_detector_area_resol_mean     20.7491
_diffrn_reflns_number     6603
_diffrn_reflns_av_R_equivalents     0.0226
_diffrn_reflns_av_sigmaI/netI     0.0067
_diffrn_reflns_theta_min     3.64
_diffrn_reflns_theta_max     26.51
_diffrn_reflns_theta_full     26.51
_diffrn_measured_fraction_theta_max     0.99
_diffrn_measured_fraction_theta_full     0.99
_diffrn_reflns_limit_h_min     -10
_diffrn_reflns_limit_h_max     10
_diffrn_reflns_limit_k_min     -9
_diffrn_reflns_limit_k_max     9
_diffrn_reflns_limit_l_min     -9
_diffrn_reflns_limit_l_max     9
_diffrn_reflns_reduction_process
;
Integration of the CCD images was done by program Crysalis RED
(Oxford diffraction, 2008). The same program was used for indexing of the
crystal shape, its refinement and absorption correction.
;
_refine_special_details
;
The refinement was carried out against all reflections. The conventional
<i>R</i>-factor is always based on <i>F</i>. The goodness of fit as well as
the weighted <i>R</i>-factor are based on <i>F</i> and <i>F</i>^2^ for
refinement carried out on <i>F</i> and <i>F</i>^2^, respectively. The
threshold expression is used only for calculating <i>R</i>-factors <i>etc</i>.
and it is not relevant to the choice of reflections for refinement.
The program used for refinement, Jana2006, uses the weighting scheme based on
the experimental expectations, see _refine_ls_weighting_details, that does not
force <i>S</i> to be one. Therefore the values of <i>S</i> are usually larger
than the ones from the <i>SHELX</i> program.
;
_reflns_number_total     960
_reflns_number_gt     899
_reflns_threshold_expression     I>3\s(I)
_refine_ls_structure_factor_coef     Fsqd
_refine_ls_R_factor_all     0.0111
_refine_ls_R_factor_gt     0.0098
_refine_ls_wR_factor_gt     0.0269
_refine_ls_wR_factor_ref     0.0273
_refine_ls_goodness_of_fit_ref     1.08
_refine_ls_restrained_S_all     ?
_refine_ls_number_reflns     960
_refine_ls_number_parameters     44
_refine_ls_number_restraints     0
_refine_ls_number_constraints     20
_refine_ls_hydrogen_treatment     constr
_refine_ls_weighting_scheme     sigma
_refine_ls_weighting_details     'w=1/[\s^2^(I)+0.0004I^2^]'
_refine_ls_shift/su_max     0.0135
_refine_ls_shift/su_mean     0.0018
_refine_diff_density_max     0.13
_refine_diff_density_min     -0.13
_refine_ls_extinction_method
                      'B-C type 1 Lorentzian isotropic (Becker & Coppens, 1974)'
_refine_ls_extinction_coef      162E1(8)
loop_
    _atom_type_symbol
    _atom_type_scat_dispersion_real
    _atom_type_scat_dispersion_imag
    _atom_type_scat_source
    C 0.003 0.002 'International Tables Vol C tables 4.2.6.8 and 6.1.1.1'
    H 0.000 0.000 'International Tables Vol C tables 4.2.6.8 and 6.1.1.1'
    Cd -0.808 1.202 'International Tables Vol C tables 4.2.6.8 and 6.1.1.1'
    Cl 0.148 0.159 'International Tables Vol C tables 4.2.6.8 and 6.1.1.1'
    N 0.006 0.003 'International Tables Vol C tables 4.2.6.8 and 6.1.1.1'
_computing_data_collection     'Crysalis CCD (Oxford Diffraction, 2005)'
_computing_cell_refinement     'Crysalis RED (Oxford Diffraction, 2008)'
_computing_data_reduction     'Crysalis RED (Oxford Diffraction, 2008)'
_computing_structure_solution     'SIR2002 (Burla <i>et al.</i>, 2003)'
_computing_structure_refinement
                                 'JANA2006 (Pet\<r\'i\<cek <i>et al.</i>, 2007)'
_computing_molecular_graphics     'DIAMOND (Brandenburg & Putz, 2005)'
_computing_publication_material
                                 'JANA2006 (Pet\<r\'i\<cek <i>et al.</i>, 2007)'
loop_
    _atom_site_type_symbol
    _atom_site_label
    _atom_site_fract_x
    _atom_site_fract_y
    _atom_site_fract_z
    _atom_site_U_iso_or_equiv
    _atom_site_adp_type
    _atom_site_calc_flag
    _atom_site_refinement_flags
    _atom_site_occupancy
    _atom_site_disorder_assembly
    _atom_site_disorder_group
    Cd Cd1 1 0 1 0.01781(5) Uani d . 1 . .
    Cl Cl1 1.03989(4) 0.20870(4) 0.71088(4) 0.02864(10) Uani d . 1 . .
    Cl Cl2 0.70621(4) 0.05039(5) 0.96946(5) 0.02895(10) Uani d . 1 . .
    N N1 0.71742(15) 0.48402(15) 1.0216(2) 0.0310(4) Uani d . 1 . .
    C C1 0.56378(15) 0.55139(19) 0.95400(19) 0.0286(4) Uani d . 1 . .
    H H3 0.789703 0.53995 0.964335 0.0372 Uiso d . 1 . .
    H H4 0.729665 0.504914 1.138852 0.0372 Uiso d . 1 . .
    H H5 0.723446 0.367498 1.001561 0.0372 Uiso d . 1 . .
    H H1 0.55253 0.534368 0.823527 0.0344 Uiso d . 1 . .
    H H2 0.555534 0.678959 0.980677 0.0344 Uiso d . 1 . .
loop_
    _atom_site_aniso_label
    _atom_site_aniso_U_11
    _atom_site_aniso_U_22
    _atom_site_aniso_U_33
    _atom_site_aniso_U_12
    _atom_site_aniso_U_13
    _atom_site_aniso_U_23
    _atom_site_aniso_type_symbol
    Cd1 0.01855(9) 0.01728(9) 0.01754(9) 0.00042(4) 0.00020(5) 0.00048(4) Cd
    Cl1 0.03678(18) 0.02466(16) 0.02474(16) 0.00197(13) 0.00416(13) 0.00987(12)
                                                                              Cl
    Cl2 0.01873(15) 0.03278(18) 0.03532(19) 0.00157(13) 0.00114(13) -0.00058(15)
                                                                              Cl
    N1 0.0225(7) 0.0334(7) 0.0369(7) -0.0008(4) -0.0004(5) 0.0011(5) N
    C1 0.0237(7) 0.0291(6) 0.0331(7) 0.0005(6) 0.0017(6) 0.0080(6) C
loop_
    _geom_bond_atom_site_label_1
    _geom_bond_atom_site_label_2
    _geom_bond_site_symmetry_1
    _geom_bond_site_symmetry_2
    _geom_bond_distance
    _geom_bond_publ_flag
    Cd1 Cl1 . . 2.6427(5) yes
    Cd1 Cl1 . 2_746 2.6471(5) yes
    Cd1 Cl1 . 3_757 2.6427(5) ?
    Cd1 Cl1 . 4_555 2.6471(5) ?
    Cd1 Cl2 . . 2.5585(4) yes
    Cd1 Cl2 . 3_757 2.5585(4) ?
    N1 C1 . . 1.4760(18) ?
    N1 H3 . . 0.87 ?
    N1 H4 . . 0.87 ?
    N1 H5 . . 0.87 ?
    C1 C1 . 3_667 1.5169(19) ?
    C1 H1 . . 0.96 ?
    C1 H2 . . 0.96 ?
loop_
    _geom_angle_atom_site_label_1
    _geom_angle_atom_site_label_2
    _geom_angle_atom_site_label_3
    _geom_angle_site_symmetry_1
    _geom_angle_site_symmetry_2
    _geom_angle_site_symmetry_3
    _geom_angle
    _geom_angle_publ_flag
    Cl1 Cd1 Cl1 . . 2_746 91.326(12) ?
    Cl1 Cd1 Cl1 . . 3_757 180 ?
    Cl1 Cd1 Cl1 . . 4_555 88.674(12) ?
    Cl1 Cd1 Cl2 . . . 90.766(12) ?
    Cl1 Cd1 Cl2 . . 3_757 89.234(12) ?
    Cl1 Cd1 Cl1 2_746 . 3_757 88.674(12) ?
    Cl1 Cd1 Cl1 2_746 . 4_555 180 ?
    Cl1 Cd1 Cl2 2_746 . . 88.066(11) ?
    Cl1 Cd1 Cl2 2_746 . 3_757 91.934(11) ?
    Cl1 Cd1 Cl1 3_757 . 4_555 91.326(12) ?
    Cl1 Cd1 Cl2 3_757 . . 89.234(12) ?
    Cl1 Cd1 Cl2 3_757 . 3_757 90.766(12) ?
    Cl1 Cd1 Cl2 4_555 . . 91.934(11) ?
    Cl1 Cd1 Cl2 4_555 . 3_757 88.066(11) ?
    Cl2 Cd1 Cl2 . . 3_757 180 ?
    Cd1 Cl1 Cd1 . . 2_756 156.050(14) ?
    C1 N1 H3 . . . 109.471 ?
    C1 N1 H4 . . . 109.4712 ?
    C1 N1 H5 . . . 109.4713 ?
    H3 N1 H4 . . . 109.4717 ?
    H3 N1 H5 . . . 109.471 ?
    H4 N1 H5 . . . 109.4711 ?
    N1 C1 C1 . . 3_667 110.09(11) ?
    N1 C1 H1 . . . 109.4717 ?
    N1 C1 H2 . . . 109.4714 ?
    C1 C1 H1 3_667 . . 109.4709 ?
    C1 C1 H2 3_667 . . 109.4709 ?
    H1 C1 H2 . . . 108.8487 ?
loop_
    _geom_hbond_atom_site_label_D
    _geom_hbond_atom_site_label_H
    _geom_hbond_atom_site_label_A
    _geom_hbond_site_symmetry_A
    _geom_hbond_distance_DH
    _geom_hbond_distance_HA
    _geom_hbond_distance_DA
    _geom_hbond_angle_DHA
    _geom_hbond_publ_flag
    N1 H3 Cl1 2_756 0.87 2.35 3.2123(14) 173 y
    N1 H4 Cl2 4_555 0.87 2.46 3.2824(15) 157 y
    N1 H5 Cl2 . 0.87 2.34 3.2075(12) 172 y
