# Supplementary material for: Poly[ethane-1,2-diammonium tetra-μ-chlorido-cadmate(II)]
Source: Acta Crystallogr Sect E Struct Rep Online. 2009 Jan 23;65(Pt 2):m215–6. doi: 10.1107/S1600536809002025 (PMC2968258; doi:10.1107/S1600536809002025)
Supplement: Supplementary file 2 [file e-65-0m215-Isup2.hkl]

data_I
loop_
 _refln_index_h
 _refln_index_k
 _refln_index_l
 _refln_F_meas
 _refln_F_calc
 _refln_F_sigma
 _refln_observed_status
   2   0   0    153.68    149.97      1.65 o
   3   0   0    290.90    287.64      3.06 o
   4   0   0    246.26    243.92      2.70 o
   5   0   0     59.93     58.93      0.64 o
   6   0   0     97.47     95.53      1.00 o
   7   0   0    166.79    163.10      1.69 o
   8   0   0     24.64     23.83      0.39 o
   9   0   0     23.01     21.90      0.52 o
  10   0   0     71.27     71.23      0.81 o
   1   1   0      8.64      8.29      0.33 o
   2   1   0     65.26     64.17      0.66 o
   3   1   0    105.98    103.93      1.08 o
   4   1   0     25.49     26.21      0.31 o
   5   1   0     60.29     60.73      0.62 o
   6   1   0     69.01     69.28      0.71 o
   7   1   0     38.31     38.19      0.46 o
   8   1   0     17.35     17.00      0.35 o
   9   1   0     30.19     29.92      0.40 o
  10   1   0     21.01     19.90      0.54 o
   0   2   0    230.90    231.44      2.38 o
   1   2   0     15.34     16.32      0.23 o
   2   2   0     12.43     11.57      0.24 o
   3   2   0    151.61    152.23      1.57 o
   4   2   0    145.38    145.19      1.49 o
   5   2   0     34.77     34.80      0.38 o
   6   2   0     87.58     88.07      0.89 o
   7   2   0    151.98    153.15      1.53 o
   8   2   0     57.64     57.42      0.61 o
   9   2   0     56.48     57.02      0.63 o
  10   2   0     94.49     94.65      1.00 o
   1   3   0     88.16     86.82      0.89 o
   2   3   0      3.73      3.22      0.64 <
   3   3   0     29.15     28.62      0.32 o
   4   3   0    108.68    108.66      1.09 o
   5   3   0     38.60     38.87      0.41 o
   6   3   0     10.23      9.14      0.35 o
   7   3   0     34.45     35.41      0.40 o
   8   3   0     50.31     50.23      0.56 o
   9   3   0      8.12      7.43      0.86 o
  10   3   0      8.68      8.65      0.94 o
   0   4   0    217.90    215.30      2.33 o
   1   4   0    148.96    148.01      1.50 o
   2   4   0    122.13    121.19      1.23 o
   3   4   0    159.10    158.70      1.61 o
   4   4   0    137.90    137.82      1.39 o
   5   4   0     76.35     76.87      0.78 o
   6   4   0     80.96     80.86      0.83 o
   7   4   0     92.93     92.95      0.95 o
   8   4   0     47.77     47.54      0.56 o
   9   4   0     38.08     38.23      0.53 o
   1   5   0     50.77     49.89      0.53 o
   2   5   0     30.78     30.49      0.35 o
   3   5   0     61.85     62.26      0.64 o
   4   5   0     47.33     47.40      0.51 o
   5   5   0     10.56     10.26      0.38 o
   6   5   0     48.78     49.06      0.53 o
   7   5   0      3.52      0.72      1.39 <
   8   5   0     22.78     22.80      0.50 o
   9   5   0     24.63     24.28      0.55 o
   0   6   0     87.22     86.81      0.91 o
   1   6   0     95.66     95.74      0.97 o
   2   6   0     89.97     89.42      0.92 o
   3   6   0     81.29     82.04      0.84 o
   4   6   0     78.48     79.80      0.82 o
   5   6   0     76.64     76.91      0.80 o
   6   6   0     65.98     66.68      0.71 o
   7   6   0     53.54     54.66      0.64 o
   8   6   0     58.88     59.17      0.69 o
   1   7   0     27.75     27.68      0.38 o
   2   7   0     16.02     16.49      0.42 o
   3   7   0     33.71     34.55      0.47 o
   4   7   0     26.59     26.46      0.44 o
   5   7   0      6.53      6.33      0.96 o
   6   7   0     30.05     28.97      0.48 o
   7   7   0      0.00      1.09     23.66 <
   0   8   0     24.27     24.30      0.59 o
   1   8   0     59.95     59.30      0.67 o
   2   8   0     59.67     59.21      0.66 o
   3   8   0     37.18     38.23      0.57 o
   4   8   0     42.17     42.39      0.54 o
   5   8   0     61.97     61.17      0.70 o
   1   9   0     13.87     13.83      0.64 o
   2   9   0      3.30      3.87      2.68 <
 -10   1   1     80.16     79.72      0.85 o
  -9   1   1     35.11     35.31      0.46 o
  -8   1   1     63.42     63.34      0.67 o
  -7   1   1    103.29    103.00      1.05 o
  -6   1   1    103.41    102.62      1.05 o
  -5   1   1     50.52     50.13      0.53 o
  -4   1   1    154.94    153.99      1.57 o
  -3   1   1    159.29    159.38      1.63 o
  -2   1   1     77.58     81.67      0.78 o
  -1   1   1    196.17    194.24      2.03 o
   0   1   1    175.53    172.63      1.78 o
   1   1   1    164.05    164.07      1.67 o
   2   1   1    112.89    115.24      1.17 o
   3   1   1    237.72    235.08      2.42 o
   4   1   1    131.56    131.93      1.34 o
   5   1   1     82.38     81.41      0.84 o
   6   1   1    147.58    146.58      1.49 o
   7   1   1    121.17    120.05      1.22 o
   8   1   1     60.38     60.63      0.65 o
   9   1   1     55.76     56.10      0.65 o
  10   1   1     95.89     94.95      1.01 o
 -10   2   1      5.28      3.53      1.40 <
  -9   2   1      6.71      7.08      1.14 <
  -8   2   1     33.16     33.62      0.40 o
  -7   2   1     13.79     13.79      0.34 o
  -6   2   1     29.47     29.70      0.35 o
  -5   2   1     19.77     19.38      0.28 o
  -4   2   1      4.31      3.07      0.84 <
  -3   2   1     38.91     39.42      0.41 o
  -2   2   1     68.97     69.08      0.70 o
  -1   2   1     23.65     22.58      0.29 o
   0   2   1     75.57     75.38      0.76 o
   1   2   1    102.52     99.61      1.03 o
   2   2   1      2.32      2.05      1.12 <
   3   2   1     30.87     30.11      0.34 o
   4   2   1     48.71     49.58      0.50 o
   5   2   1     25.10     24.81      0.30 o
   6   2   1     28.92     28.14      0.41 o
   7   2   1     23.18     22.47      0.43 o
   8   2   1     12.10     11.38      0.45 o
   9   2   1     25.75     25.60      0.43 o
  10   2   1      6.68      6.61      1.33 <
 -10   3   1     70.79     69.86      0.77 o
  -9   3   1     60.03     60.09      0.66 o
  -8   3   1     82.37     83.03      0.86 o
  -7   3   1    114.77    114.73      1.18 o
  -6   3   1    128.73    129.60      1.30 o
  -5   3   1    120.66    119.46      1.22 o
  -4   3   1    174.14    174.13      1.77 o
  -3   3   1    176.69    178.35      1.82 o
  -2   3   1    155.28    154.84      1.59 o
  -1   3   1    187.63    186.91      1.94 o
   0   3   1    169.62    168.24      1.75 o
   1   3   1    137.02    135.13      1.39 o
   2   3   1    109.72    109.60      1.10 o
   3   3   1    140.08    140.64      1.44 o
   4   3   1     77.44     77.51      0.78 o
   5   3   1     51.36     50.60      0.53 o
   6   3   1     79.35     80.30      0.81 o
   7   3   1     63.33     62.62      0.66 o
   8   3   1     33.30     33.90      0.43 o
   9   3   1     37.91     38.86      0.50 o
  10   3   1     58.13     58.52      0.71 o
  -9   4   1     39.64     39.87      0.51 o
  -8   4   1     14.30     15.24      0.46 o
  -7   4   1      6.70      6.42      0.73 o
  -6   4   1     49.25     49.66      0.54 o
  -5   4   1     26.74     27.28      0.37 o
  -4   4   1     39.05     39.48      0.42 o
  -3   4   1      2.59      0.32      1.26 <
  -2   4   1     11.97     11.30      0.31 o
  -1   4   1    125.62    125.68      1.26 o
   0   4   1     41.35     41.30      0.43 o
   1   4   1     10.47      9.90      0.27 o
   2   4   1    102.87    102.84      1.04 o
   3   4   1     62.04     63.29      0.64 o
   4   4   1      2.37      0.45      1.48 <
   5   4   1     15.56     15.35      0.30 o
   6   4   1     58.64     58.14      0.61 o
   7   4   1     22.39     22.50      0.35 o
   8   4   1     21.07     21.34      0.45 o
   9   4   1     20.80     20.66      0.53 o
  -9   5   1     44.42     45.11      0.58 o
  -8   5   1     38.47     39.40      0.53 o
  -7   5   1     30.92     30.69      0.41 o
  -6   5   1     41.80     42.77      0.47 o
  -5   5   1     50.98     51.41      0.54 o
  -4   5   1     40.35     40.08      0.44 o
  -3   5   1     45.96     46.22      0.49 o
  -2   5   1     80.15     79.56      0.81 o
  -1   5   1     87.39     86.11      0.88 o
   0   5   1     77.76     77.46      0.79 o
   1   5   1    109.81    108.30      1.11 o
   2   5   1    129.55    129.94      1.31 o
   3   5   1    116.36    116.88      1.18 o
   4   5   1    109.51    109.20      1.11 o
   5   5   1    123.39    123.07      1.25 o
   6   5   1    108.99    110.29      1.11 o
   7   5   1     85.42     86.30      0.91 o
   8   5   1     79.35     79.62      0.86 o
  -8   6   1     34.93     34.71      0.54 o
  -7   6   1     16.25     16.08      0.50 o
  -6   6   1     24.08     24.83      0.46 o
  -5   6   1     14.05     13.87      0.45 o
  -4   6   1      4.11      2.81      1.03 <
  -3   6   1     42.17     42.26      0.46 o
  -2   6   1     55.63     56.06      0.59 o
  -1   6   1      1.76      0.97      2.50 <
   0   6   1     61.15     61.68      0.64 o
   1   6   1     82.01     81.96      0.84 o
   2   6   1     14.20     14.95      0.41 o
   3   6   1     29.53     29.29      0.38 o
   4   6   1     51.15     51.60      0.55 o
   5   6   1     22.89     23.28      0.41 o
   6   6   1     23.13     23.38      0.41 o
   7   6   1     20.72     20.77      0.54 o
   8   6   1      8.06      6.92      1.25 o
  -7   7   1     54.47     55.12      0.69 o
  -6   7   1     82.05     81.85      0.88 o
  -5   7   1    113.64    115.02      1.18 o
  -4   7   1     80.24     80.73      0.86 o
  -3   7   1     83.33     84.05      0.87 o
  -2   7   1    128.57    128.15      1.30 o
  -1   7   1     95.91     94.86      0.98 o
   0   7   1     62.73     62.92      0.66 o
   1   7   1     80.30     79.77      0.84 o
   2   7   1     89.28     90.82      0.93 o
   3   7   1     30.18     30.42      0.43 o
   4   7   1     33.29     33.77      0.45 o
   5   7   1     59.29     59.41      0.65 o
   6   7   1     28.37     28.78      0.52 o
  -5   8   1      5.20      6.06      1.72 <
  -4   8   1     12.85     12.48      0.85 o
  -3   8   1      9.21     10.05      0.94 o
  -2   8   1     13.96     14.35      0.53 o
  -1   8   1     40.23     40.42      0.50 o
   0   8   1     24.35     24.10      0.42 o
   1   8   1     20.37     20.39      0.44 o
   2   8   1     37.62     38.02      0.51 o
   3   8   1     24.01     23.93      0.49 o
   4   8   1      8.22      9.59      0.92 o
   5   8   1     11.08     11.13      0.78 o
  -2   9   1     63.56     63.52      0.73 o
  -1   9   1     43.70     43.49      0.55 o
   0   9   1     31.88     31.95      0.47 o
   1   9   1     59.41     58.44      0.66 o
   2   9   1     80.80     80.24      0.87 o
 -10   0   2    106.08    106.22      1.18 o
  -9   0   2     53.02     52.56      0.62 o
  -8   0   2     81.26     79.89      0.86 o
  -7   0   2    189.53    190.15      1.92 o
  -6   0   2     90.06     90.00      0.92 o
  -5   0   2     66.30     65.88      0.70 o
  -4   0   2    181.40    180.59      1.90 o
  -3   0   2    187.74    187.61      1.95 o
  -2   0   2     29.44     28.47      0.34 o
  -1   0   2     56.62     57.14      0.59 o
   0   0   2    232.38    240.45      2.47 o
   1   0   2     40.26     37.21      0.43 o
   2   0   2     14.24     13.41      0.28 o
   3   0   2    127.63    128.78      1.29 o
   4   0   2    117.19    114.77      1.20 o
   5   0   2     11.11      9.63      0.50 o
   6   0   2     86.54     86.02      0.91 o
   7   0   2    125.93    128.76      1.32 o
   8   0   2     29.25     29.64      0.62 o
   9   0   2     55.63     56.49      0.75 o
  10   0   2     88.71     90.45      1.02 o
 -10   1   2      7.73      7.63      1.06 o
  -9   1   2      8.02      6.52      0.88 o
  -8   1   2     33.64     33.51      0.41 o
  -7   1   2     31.64     31.55      0.38 o
  -6   1   2     26.36     26.63      0.33 o
  -5   1   2     67.21     67.74      0.69 o
  -4   1   2     96.86     97.42      0.98 o
  -3   1   2     38.94     39.48      0.41 o
  -2   1   2     85.14     83.76      0.86 o
  -1   1   2     98.73     97.88      1.01 o
   0   1   2     47.22     47.35      0.48 o
   1   1   2     10.69     10.39      0.29 o
   2   1   2     21.21     21.62      0.26 o
   3   1   2      3.39      0.64      0.80 <
   4   1   2     65.58     65.34      0.67 o
   5   1   2     30.74     30.53      0.36 o
   6   1   2     25.16     25.50      0.35 o
   7   1   2     42.37     42.08      0.48 o
   8   1   2     41.09     40.73      0.50 o
   9   1   2     12.91     12.22      0.72 o
  10   1   2     15.22     15.02      0.71 o
 -10   2   2     58.21     58.22      0.66 o
  -9   2   2      9.94     10.25      0.79 o
  -8   2   2     30.73     30.69      0.40 o
  -7   2   2    118.60    119.81      1.21 o
  -6   2   2     56.33     56.21      0.59 o
  -5   2   2     52.01     52.52      0.55 o
  -4   2   2    166.56    166.46      1.69 o
  -3   2   2    205.55    207.00      2.12 o
  -2   2   2     94.56     94.67      0.96 o
  -1   2   2    192.00    193.20      1.96 o
   0   2   2    307.85    313.83      3.10 o
   1   2   2    171.07    171.02      1.75 o
   2   2   2    162.16    159.00      1.67 o
   3   2   2    235.67    235.73      2.40 o
   4   2   2    199.97    196.68      2.05 o
   5   2   2     80.18     79.64      0.82 o
   6   2   2    122.56    122.13      1.25 o
   7   2   2    132.88    131.45      1.35 o
   8   2   2     40.86     39.86      0.55 o
   9   2   2     45.87     45.81      0.60 o
  10   2   2     66.63     66.01      0.81 o
 -10   3   2     26.49     26.38      0.51 o
  -9   3   2     15.44     16.56      0.59 o
  -8   3   2     16.03     16.13      0.52 o
  -7   3   2     20.47     21.15      0.43 o
  -6   3   2     70.98     72.16      0.74 o
  -5   3   2     15.17     15.09      0.36 o
  -4   3   2      6.52      5.85      0.61 o
  -3   3   2    114.92    114.97      1.16 o
  -2   3   2     43.56     44.71      0.46 o
  -1   3   2     17.96     18.27      0.28 o
   0   3   2     35.98     35.93      0.38 o
   1   3   2     72.62     72.83      0.73 o
   2   3   2     50.66     51.19      0.53 o
   3   3   2     48.20     47.55      0.51 o
   4   3   2     40.23     40.00      0.43 o
   5   3   2     40.70     40.88      0.45 o
   6   3   2     57.37     58.20      0.60 o
   7   3   2      9.28      8.58      0.62 o
   8   3   2      3.91      2.15      1.64 <
   9   3   2     42.64     42.39      0.55 o
  -9   4   2     51.99     52.78      0.60 o
  -8   4   2     65.69     65.46      0.72 o
  -7   4   2    102.68    103.75      1.06 o
  -6   4   2     82.94     82.65      0.86 o
  -5   4   2     71.77     72.35      0.75 o
  -4   4   2    109.54    108.85      1.11 o
  -3   4   2    119.60    119.08      1.20 o
  -2   4   2     64.84     64.24      0.66 o
  -1   4   2     83.67     83.97      0.85 o
   0   4   2    127.31    125.66      1.28 o
   1   4   2     73.03     73.85      0.74 o
   2   4   2     59.86     59.25      0.62 o
   3   4   2     95.81     95.40      0.97 o
   4   4   2     93.09     92.69      0.95 o
   5   4   2     52.72     53.02      0.56 o
   6   4   2     72.55     72.18      0.74 o
   7   4   2     83.00     83.32      0.87 o
   8   4   2     53.34     53.91      0.65 o
   9   4   2     50.66     51.00      0.62 o
  -8   5   2     32.17     32.69      0.43 o
  -7   5   2      7.69      8.05      0.74 o
  -6   5   2     31.04     30.98      0.41 o
  -5   5   2     29.60     30.82      0.39 o
  -4   5   2     54.40     55.00      0.57 o
  -3   5   2     44.53     45.32      0.48 o
  -2   5   2      9.66      9.54      0.43 o
  -1   5   2     53.97     53.63      0.56 o
   0   5   2      6.21      5.39      0.49 o
   1   5   2     49.13     49.71      0.51 o
   2   5   2     35.04     35.95      0.40 o
   3   5   2     20.23     19.73      0.33 o
   4   5   2     64.04     63.62      0.67 o
   5   5   2      3.38      3.90      1.45 <
   6   5   2     20.03     20.41      0.45 o
   7   5   2     22.49     22.68      0.49 o
   8   5   2     27.49     27.63      0.53 o
  -8   6   2     52.41     51.13      0.64 o
  -7   6   2     51.23     51.39      0.60 o
  -6   6   2     70.56     70.42      0.75 o
  -5   6   2     70.62     70.73      0.75 o
  -4   6   2     71.61     72.50      0.74 o
  -3   6   2     86.07     85.77      0.88 o
  -2   6   2     93.48     92.89      0.95 o
  -1   6   2     85.59     85.40      0.87 o
   0   6   2     84.98     84.37      0.86 o
   1   6   2    100.55    101.18      1.03 o
   2   6   2     80.91     80.83      0.84 o
   3   6   2     71.81     71.97      0.75 o
   4   6   2     77.46     77.29      0.80 o
   5   6   2     71.93     72.10      0.76 o
   6   6   2     52.46     53.00      0.62 o
   7   6   2     48.59     48.78      0.59 o
  -6   7   2     18.02     18.49      0.58 o
  -5   7   2     16.47     17.09      0.61 o
  -4   7   2     33.43     33.16      0.45 o
  -3   7   2     22.51     22.69      0.37 o
  -2   7   2      7.53      7.98      0.84 o
  -1   7   2     34.67     34.80      0.42 o
   0   7   2      4.63      4.29      1.15 <
   1   7   2     21.22     21.26      0.44 o
   2   7   2     25.25     26.08      0.44 o
   3   7   2     19.15     18.62      0.44 o
   4   7   2     30.21     29.93      0.44 o
   5   7   2      4.84      5.54      1.76 <
   6   7   2     14.10     14.13      0.72 o
  -4   8   2     43.08     43.38      0.60 o
  -3   8   2     54.88     54.90      0.67 o
  -2   8   2     82.11     82.31      0.88 o
  -1   8   2     69.57     69.69      0.77 o
   0   8   2     53.72     53.87      0.62 o
   1   8   2     95.77     95.14      1.01 o
   2   8   2     76.68     77.61      0.82 o
   3   8   2     57.92     58.65      0.66 o
   4   8   2     66.71     66.35      0.74 o
   0   9   2     10.75     10.31      0.80 o
 -10   1   3     62.61     61.51      0.74 o
  -9   1   3     33.96     33.76      0.47 o
  -8   1   3     80.52     80.85      0.83 o
  -7   1   3    110.65    111.12      1.12 o
  -6   1   3     87.61     87.47      0.89 o
  -5   1   3     82.65     81.54      0.84 o
  -4   1   3    193.83    192.50      1.96 o
  -3   1   3    135.73    136.25      1.39 o
  -2   1   3    107.66    107.03      1.08 o
  -1   1   3    204.42    205.13      2.10 o
   0   1   3    182.72    185.06      1.87 o
   1   1   3    108.63    108.50      1.09 o
   2   1   3    122.81    123.09      1.23 o
   3   1   3    202.65    202.69      2.08 o
   4   1   3     74.80     75.62      0.76 o
   5   1   3     62.33     61.17      0.64 o
   6   1   3    119.88    122.01      1.22 o
   7   1   3     85.50     84.77      0.89 o
   8   1   3     28.52     28.56      0.52 o
   9   1   3     52.07     52.12      0.64 o
  10   1   3     79.28     78.37      0.94 o
 -10   2   3     20.70     20.29      0.51 o
  -9   2   3     22.74     22.48      0.48 o
  -8   2   3     10.01     10.25      0.84 o
  -7   2   3     25.41     25.03      0.45 o
  -6   2   3     36.71     36.80      0.44 o
  -5   2   3     12.76     12.42      0.39 o
  -4   2   3      5.02      1.06      0.66 o
  -3   2   3     24.63     23.92      0.29 o
  -2   2   3      4.86      4.33      0.59 o
  -1   2   3     70.48     70.33      0.71 o
   0   2   3     10.41     10.38      0.29 o
   1   2   3     15.80     16.43      0.25 o
   2   2   3     72.23     72.81      0.73 o
   3   2   3     30.52     30.50      0.34 o
   4   2   3      3.32      2.47      0.98 <
   5   2   3     29.94     29.74      0.38 o
   6   2   3     43.03     43.17      0.52 o
   7   2   3     15.64     15.61      0.48 o
   8   2   3      1.84      3.17      4.53 <
   9   2   3     20.49     20.28      0.59 o
  -9   3   3     40.64     41.04      0.53 o
  -8   3   3     60.67     60.69      0.67 o
  -7   3   3     69.59     70.32      0.75 o
  -6   3   3     50.39     51.52      0.56 o
  -5   3   3     47.32     46.73      0.51 o
  -4   3   3     94.42     95.47      0.95 o
  -3   3   3     58.32     58.94      0.60 o
  -2   3   3     51.03     50.76      0.53 o
  -1   3   3    104.04    102.16      1.05 o
   0   3   3    102.57    102.99      1.03 o
   1   3   3     70.40     68.15      0.71 o
   2   3   3    101.06    100.45      1.02 o
   3   3   3    147.05    144.29      1.48 o
   4   3   3     86.10     86.11      0.87 o
   5   3   3     87.01     86.67      0.89 o
   6   3   3    119.53    119.70      1.21 o
   7   3   3     94.14     94.12      0.97 o
   8   3   3     59.42     59.80      0.67 o
   9   3   3     72.80     71.02      0.82 o
  -9   4   3      5.85      5.84      1.37 <
  -8   4   3     55.31     55.26      0.63 o
  -7   4   3     11.57     10.22      0.62 o
  -6   4   3      8.04      6.74      0.80 o
  -5   4   3     47.43     47.30      0.52 o
  -4   4   3     21.10     21.05      0.38 o
  -3   4   3     37.69     38.11      0.42 o
  -2   4   3     19.35     18.25      0.29 o
  -1   4   3     32.09     31.46      0.36 o
   0   4   3     79.38     79.82      0.81 o
   1   4   3     68.19     68.08      0.70 o
   2   4   3      3.97      1.51      0.78 <
   3   4   3     43.67     43.32      0.47 o
   4   4   3     74.74     74.88      0.77 o
   5   4   3     19.55     20.03      0.39 o
   6   4   3     11.60     11.89      0.58 o
   7   4   3     48.93     48.41      0.59 o
   8   4   3     11.62     10.48      0.89 o
  -8   5   3     63.48     63.51      0.69 o
  -7   5   3     71.51     71.44      0.76 o
  -6   5   3     91.52     92.75      0.95 o
  -5   5   3    114.73    115.84      1.17 o
  -4   5   3    118.94    119.47      1.21 o
  -3   5   3    125.19    124.45      1.26 o
  -2   5   3    146.41    145.43      1.47 o
  -1   5   3    143.70    142.37      1.45 o
   0   5   3    121.63    121.65      1.23 o
   1   5   3    116.64    115.88      1.18 o
   2   5   3    114.16    114.36      1.16 o
   3   5   3     85.53     85.56      0.88 o
   4   5   3     62.42     62.43      0.67 o
   5   5   3     62.50     63.06      0.68 o
   6   5   3     51.05     51.22      0.62 o
   7   5   3     33.18     33.38      0.51 o
   8   5   3     30.55     30.90      0.59 o
  -7   6   3     29.56     29.19      0.47 o
  -6   6   3     38.43     37.97      0.47 o
  -5   6   3      7.32      7.55      0.82 o
  -4   6   3      4.28      1.29      1.37 <
  -3   6   3     20.80     20.48      0.34 o
  -2   6   3     10.78     11.02      0.47 o
  -1   6   3     64.65     64.02      0.67 o
   0   6   3      5.67      4.52      0.89 o
   1   6   3     23.91     24.59      0.48 o
   2   6   3     71.60     72.10      0.77 o
   3   6   3     38.48     38.91      0.48 o
   4   6   3     11.25      9.93      0.69 o
   5   6   3     36.12     36.41      0.55 o
   6   6   3     44.11     44.29      0.59 o
   7   6   3     14.48     13.33      0.71 o
  -6   7   3     36.57     36.29      0.53 o
  -5   7   3     50.12     50.28      0.62 o
  -4   7   3     13.36     11.51      0.58 o
  -3   7   3     24.71     24.62      0.43 o
  -2   7   3     57.10     56.78      0.61 o
  -1   7   3     35.68     35.37      0.44 o
   0   7   3     29.15     28.93      0.47 o
   1   7   3     60.94     61.29      0.68 o
   2   7   3     77.69     78.56      0.84 o
   3   7   3     44.73     44.10      0.54 o
   4   7   3     68.55     68.31      0.75 o
   5   7   3     86.10     85.25      0.92 o
  -4   8   3      5.50      4.16      1.92 <
  -3   8   3     12.54     11.87      0.84 o
  -2   8   3     11.24     10.41      0.93 o
  -1   8   3      3.89      3.50      1.76 <
   0   8   3     33.58     33.43      0.52 o
   1   8   3     26.83     26.97      0.52 o
   2   8   3     12.63     13.56      0.76 o
   3   8   3     25.65     25.02      0.52 o
  -9   0   4      7.00      6.66      2.08 <
  -8   0   4     32.24     31.83      0.65 o
  -7   0   4     94.60     94.92      1.00 o
  -6   0   4     14.08     13.86      0.49 o
  -5   0   4     32.50     32.86      0.44 o
  -4   0   4    129.36    128.17      1.31 o
  -3   0   4    134.30    134.28      1.39 o
  -2   0   4     46.15     46.53      0.51 o
  -1   0   4    166.26    168.93      1.68 o
   0   0   4    240.78    243.92      2.56 o
   1   0   4    111.58    112.86      1.13 o
   2   0   4    155.64    156.23      1.61 o
   3   0   4    212.80    214.45      2.21 o
   4   0   4    166.42    166.20      1.71 o
   5   0   4     81.89     81.45      0.84 o
   6   0   4    140.62    141.39      1.47 o
   7   0   4    120.38    120.81      1.29 o
   8   0   4     44.65     42.63      0.72 o
   9   0   4     63.31     62.17      0.84 o
  -9   1   4      2.85      2.90      2.60 <
  -8   1   4      5.36      5.33      1.55 <
  -7   1   4     17.25     17.93      0.42 o
  -6   1   4     39.56     39.61      0.45 o
  -5   1   4     24.99     25.64      0.34 o
  -4   1   4     40.76     40.26      0.43 o
  -3   1   4     87.14     87.68      0.88 o
  -2   1   4     58.82     58.99      0.61 o
  -1   1   4     51.38     51.59      0.54 o
   0   1   4     66.73     66.51      0.68 o
   1   1   4     61.75     62.84      0.63 o
   2   1   4      8.14      8.82      0.37 o
   3   1   4      8.83      8.75      0.38 o
   4   1   4     17.91     18.45      0.30 o
   5   1   4     21.98     22.39      0.33 o
   6   1   4     25.45     25.69      0.37 o
   7   1   4     13.24     14.30      0.58 o
   8   1   4     15.90     16.30      0.70 o
   9   1   4     29.04     29.37      0.57 o
  -9   2   4     46.01     45.84      0.55 o
  -8   2   4     85.32     85.05      0.90 o
  -7   2   4    139.68    140.05      1.42 o
  -6   2   4     83.18     83.77      0.86 o
  -5   2   4     88.74     89.42      0.90 o
  -4   2   4    151.84    150.61      1.53 o
  -3   2   4    140.12    138.20      1.41 o
  -2   2   4     47.60     46.82      0.49 o
  -1   2   4    110.97    111.87      1.12 o
   0   2   4    143.02    141.28      1.44 o
   1   2   4     29.86     29.88      0.34 o
   2   2   4     45.17     44.38      0.47 o
   3   2   4     94.57     95.42      0.95 o
   4   2   4     63.73     63.37      0.66 o
   5   2   4     12.74     11.33      0.48 o
   6   2   4     71.06     71.12      0.75 o
   7   2   4     69.46     70.92      0.75 o
   8   2   4     25.38     25.35      0.55 o
   9   2   4     48.09     48.29      0.64 o
  -9   3   4      3.33      0.25      2.69 <
  -8   3   4     26.61     27.01      0.48 o
  -7   3   4      4.30      3.29      1.65 <
  -6   3   4     13.71     13.09      0.52 o
  -5   3   4     56.43     57.33      0.60 o
  -4   3   4     53.53     54.74      0.56 o
  -3   3   4     11.95     11.83      0.32 o
  -2   3   4     57.39     56.39      0.59 o
  -1   3   4     74.26     74.82      0.76 o
   0   3   4     16.51     16.00      0.29 o
   1   3   4      8.60      7.96      0.37 o
   2   3   4     60.05     59.95      0.61 o
   3   3   4     10.00     10.06      0.37 o
   4   3   4     44.69     44.88      0.47 o
   5   3   4     12.10     11.82      0.45 o
   6   3   4      3.49      3.06      1.89 <
   7   3   4     32.10     32.72      0.46 o
   8   3   4     26.16     25.64      0.58 o
  -8   4   4     39.81     38.93      0.52 o
  -7   4   4     64.54     64.61      0.70 o
  -6   4   4     51.79     51.55      0.58 o
  -5   4   4     52.46     53.23      0.58 o
  -4   4   4     88.01     88.26      0.90 o
  -3   4   4    103.25    102.95      1.05 o
  -2   4   4     80.55     80.82      0.82 o
  -1   4   4    111.24    111.66      1.13 o
   0   4   4    138.73    137.59      1.40 o
   1   4   4    111.92    111.18      1.13 o
   2   4   4    107.75    106.34      1.09 o
   3   4   4    123.29    123.14      1.24 o
   4   4   4    110.74    109.77      1.12 o
   5   4   4     76.34     76.79      0.79 o
   6   4   4     82.85     82.66      0.88 o
   7   4   4     75.63     75.29      0.82 o
   8   4   4     52.93     50.82      0.71 o
  -8   5   4     19.41     18.88      0.57 o
  -7   5   4     10.35     11.16      0.75 o
  -6   5   4     38.18     38.48      0.49 o
  -5   5   4     18.87     18.45      0.44 o
  -4   5   4      7.82      7.39      0.65 o
  -3   5   4     57.84     58.08      0.62 o
  -2   5   4      0.00      0.52     15.73 <
  -1   5   4     20.68     20.93      0.38 o
   0   5   4     23.69     23.54      0.38 o
   1   5   4     33.42     33.31      0.41 o
   2   5   4     41.90     41.33      0.48 o
   3   5   4      8.04      7.95      0.74 o
   4   5   4     30.88     30.87      0.45 o
   5   5   4     27.97     28.28      0.52 o
   6   5   4     24.80     24.56      0.51 o
   7   5   4      8.55      8.21      1.08 o
  -6   6   4     62.86     63.19      0.69 o
  -5   6   4     53.42     54.11      0.61 o
  -4   6   4     54.12     54.42      0.61 o
  -3   6   4     69.59     68.52      0.74 o
  -2   6   4     73.24     73.03      0.77 o
  -1   6   4     58.15     58.19      0.63 o
   0   6   4     64.01     64.95      0.69 o
   1   6   4     81.99     82.88      0.87 o
   2   6   4     60.50     61.36      0.67 o
   3   6   4     58.50     59.16      0.66 o
   4   6   4     70.15     70.11      0.76 o
   5   6   4     66.65     66.49      0.76 o
   6   6   4     47.07     47.23      0.62 o
  -5   7   4     13.11     13.02      0.71 o
  -4   7   4      7.74      7.66      0.99 o
  -3   7   4     31.70     31.96      0.45 o
  -2   7   4      5.45      3.16      1.00 <
  -1   7   4      8.64      7.85      0.79 o
   0   7   4     17.82     17.84      0.47 o
   1   7   4     28.47     28.64      0.53 o
   2   7   4     12.97     13.18      0.77 o
   3   7   4      2.85      4.18      3.00 <
   4   7   4     25.79     25.75      0.58 o
   5   7   4      6.07      6.78      1.81 <
  -2   8   4     73.89     72.88      0.81 o
  -1   8   4     44.59     44.29      0.67 o
   0   8   4     39.54     39.48      0.54 o
   1   8   4     68.19     68.06      0.76 o
   2   8   4     41.13     40.16      0.57 o
  -9   1   5     32.90     32.58      0.60 o
  -8   1   5     75.61     75.16      0.82 o
  -7   1   5     84.03     83.76      0.89 o
  -6   1   5     46.48     46.24      0.51 o
  -5   1   5     62.79     62.17      0.66 o
  -4   1   5    135.60    134.37      1.37 o
  -3   1   5     58.79     59.33      0.61 o
  -2   1   5     58.49     57.88      0.61 o
  -1   1   5    133.58    131.72      1.35 o
   0   1   5    105.50    105.52      1.06 o
   1   1   5     48.12     47.66      0.50 o
   2   1   5     93.66     93.77      0.95 o
   3   1   5    142.15    142.29      1.43 o
   4   1   5     42.74     42.23      0.47 o
   5   1   5     62.18     62.30      0.65 o
   6   1   5    106.04    107.23      1.09 o
   7   1   5     69.95     69.91      0.79 o
   8   1   5     27.36     29.14      0.56 o
  -9   2   5      8.10      8.72      1.19 o
  -8   2   5     33.17     32.68      0.53 o
  -7   2   5      1.95      0.12      3.54 <
  -6   2   5      9.49      8.99      0.67 o
  -5   2   5     39.48     39.64      0.45 o
  -4   2   5     15.82     15.05      0.40 o
  -3   2   5      8.24      8.13      0.69 o
  -2   2   5     16.70     16.51      0.33 o
  -1   2   5     29.19     29.40      0.36 o
   0   2   5     40.13     40.88      0.44 o
   1   2   5     12.83     12.31      0.35 o
   2   2   5      9.42      9.55      0.50 o
   3   2   5     26.86     27.30      0.35 o
   4   2   5     38.69     38.85      0.43 o
   5   2   5      3.13      3.71      1.49 <
   6   2   5      1.58      1.32      4.21 <
   7   2   5     35.64     35.36      0.56 o
   8   2   5      4.38      3.39      2.36 <
  -8   3   5     59.07     59.25      0.69 o
  -7   3   5     70.96     71.25      0.78 o
  -6   3   5     59.45     60.34      0.64 o
  -5   3   5     84.55     84.55      0.87 o
  -4   3   5    132.16    131.72      1.33 o
  -3   3   5    100.22    100.61      1.02 o
  -2   3   5    111.62    111.00      1.13 o
  -1   3   5    153.49    152.71      1.55 o
   0   3   5    137.90    137.70      1.39 o
   1   3   5     99.41     98.46      1.01 o
   2   3   5    120.95    120.95      1.22 o
   3   3   5    131.73    130.74      1.33 o
   4   3   5     64.65     64.52      0.68 o
   5   3   5     66.98     66.98      0.72 o
   6   3   5     82.99     82.87      0.87 o
   7   3   5     54.21     52.60      0.67 o
   8   3   5     24.54     25.34      0.63 o
  -8   4   5      7.18      6.30      1.40 <
  -7   4   5     46.09     45.50      0.57 o
  -6   4   5     37.44     37.73      0.50 o
  -5   4   5      3.32      1.40      1.78 <
  -4   4   5     23.55     23.31      0.40 o
  -3   4   5     48.79     48.31      0.54 o
  -2   4   5      3.26      3.68      1.38 <
  -1   4   5     36.72     36.51      0.43 o
   0   4   5     32.03     32.54      0.40 o
   1   4   5     18.75     18.03      0.36 o
   2   4   5     59.99     60.18      0.62 o
   3   4   5     20.67     20.89      0.31 o
   4   4   5      4.67      3.24      1.15 <
   5   4   5     48.26     48.06      0.58 o
   6   4   5     41.93     41.75      0.54 o
   7   4   5     13.35     12.39      0.80 o
  -7   5   5     46.79     45.55      0.58 o
  -6   5   5     45.51     45.13      0.56 o
  -5   5   5     49.51     49.13      0.60 o
  -4   5   5     40.16     39.44      0.50 o
  -3   5   5     31.17     31.92      0.46 o
  -2   5   5     38.97     39.17      0.52 o
  -1   5   5     39.70     39.76      0.48 o
   0   5   5     33.49     32.89      0.44 o
   1   5   5     38.33     38.41      0.45 o
   2   5   5     54.19     54.38      0.58 o
   3   5   5     52.66     51.75      0.60 o
   4   5   5     50.07     50.38      0.62 o
   5   5   5     62.59     62.22      0.72 o
   6   5   5     65.01     63.97      0.73 o
  -6   6   5     15.72     15.34      0.72 o
  -5   6   5     42.66     42.04      0.57 o
  -4   6   5     20.48     19.35      0.55 o
  -3   6   5      7.35      7.96      1.35 <
  -2   6   5     15.09     15.47      0.58 o
  -1   6   5     21.93     22.62      0.46 o
   0   6   5     42.99     43.15      0.54 o
   1   6   5     19.32     19.07      0.51 o
   2   6   5      2.98      0.63      2.72 <
   3   6   5     34.48     33.94      0.50 o
   4   6   5     46.64     46.18      0.61 o
   5   6   5      7.89      8.42      1.28 o
  -4   7   5     57.26     56.41      0.65 o
  -3   7   5     81.14     81.56      0.88 o
  -2   7   5     99.64     98.13      1.06 o
  -1   7   5     82.25     81.46      0.88 o
   0   7   5     75.97     75.52      0.83 o
   1   7   5     88.35     88.99      0.95 o
   2   7   5     80.67     81.16      0.89 o
   3   7   5     48.08     47.71      0.70 o
  -8   0   6     88.73     86.19      1.07 o
  -7   0   6    118.84    117.08      1.31 o
  -6   0   6     70.85     69.95      0.89 o
  -5   0   6    100.05     99.75      1.04 o
  -4   0   6    139.33    142.29      1.46 o
  -3   0   6    118.02    119.51      1.26 o
  -2   0   6     60.83     60.63      0.75 o
  -1   0   6    126.39    128.10      1.31 o
   0   0   6    113.61    114.67      1.17 o
   1   0   6     32.94     32.77      0.45 o
   2   0   6     62.16     62.69      0.68 o
   3   0   6     76.59     77.56      0.81 o
   4   0   6     38.85     39.80      0.51 o
   5   0   6      9.80      9.04      0.89 o
   6   0   6     62.22     62.85      0.81 o
   7   0   6     37.14     37.89      0.73 o
  -8   1   6      2.68      2.07      5.09 <
  -7   1   6      7.37      6.74      1.69 <
  -6   1   6      1.79      1.60      5.31 <
  -5   1   6     27.30     27.42      0.38 o
  -4   1   6     26.17     26.89      0.40 o
  -3   1   6     22.08     21.72      0.38 o
  -2   1   6     52.19     52.91      0.56 o
  -1   1   6     53.61     54.15      0.58 o
   0   1   6     40.11     40.90      0.45 o
   1   1   6     37.17     37.33      0.43 o
   2   1   6     49.91     50.71      0.54 o
   3   1   6     21.52     22.10      0.34 o
   4   1   6      7.09      6.89      0.74 o
   5   1   6     15.24     15.53      0.48 o
   6   1   6      0.00      1.01     22.08 <
   7   1   6     10.91     12.16      1.09 o
  -8   2   6     38.08     37.70      0.66 o
  -7   2   6     54.34     54.04      0.70 o
  -6   2   6     13.94     13.88      0.75 o
  -5   2   6     31.16     31.79      0.50 o
  -4   2   6     69.89     70.61      0.74 o
  -3   2   6     64.86     64.36      0.68 o
  -2   2   6     33.39     33.63      0.41 o
  -1   2   6    102.18    103.37      1.05 o
   0   2   6    111.93    112.76      1.15 o
   1   2   6     72.24     72.71      0.75 o
   2   2   6    104.37    103.93      1.06 o
   3   2   6    124.54    125.49      1.26 o
   4   2   6     98.72     99.03      1.01 o
   5   2   6     72.30     71.73      0.77 o
   6   2   6    103.40    103.38      1.08 o
   7   2   6     75.52     75.37      0.85 o
  -7   3   6      9.63     10.22      1.30 o
  -6   3   6     22.27     23.00      0.52 o
  -5   3   6     16.21     15.29      0.66 o
  -4   3   6     18.62     18.83      0.46 o
  -3   3   6     55.67     55.43      0.60 o
  -2   3   6     11.18     11.14      0.54 o
  -1   3   6     17.26     17.12      0.40 o
   0   3   6     49.31     48.70      0.55 o
   1   3   6     40.73     40.68      0.45 o
   2   3   6     11.38     11.49      0.44 o
   3   3   6     25.39     25.36      0.34 o
   4   3   6     27.40     27.22      0.45 o
   5   3   6     18.20     18.42      0.50 o
   6   3   6      8.31      8.70      1.13 o
   7   3   6      7.78      7.10      1.46 <
  -7   4   6     71.86     71.54      0.83 o
  -6   4   6     64.91     64.96      0.76 o
  -5   4   6     65.96     66.77      0.74 o
  -4   4   6     82.18     83.05      0.88 o
  -3   4   6     83.42     82.98      0.87 o
  -2   4   6     62.09     62.13      0.67 o
  -1   4   6     74.04     74.53      0.79 o
   0   4   6     74.25     74.58      0.79 o
   1   4   6     55.16     55.50      0.61 o
   2   4   6     50.35     50.71      0.56 o
   3   4   6     56.45     56.82      0.62 o
   4   4   6     50.25     50.00      0.60 o
   5   4   6     37.83     36.87      0.56 o
   6   4   6     46.43     45.59      0.62 o
  -6   5   6     12.70     11.82      0.97 o
  -5   5   6     34.79     34.38      0.58 o
  -4   5   6     10.72     10.71      1.03 o
  -3   5   6     15.65     15.99      0.66 o
  -2   5   6     28.47     28.66      0.47 o
  -1   5   6     25.99     25.56      0.46 o
   0   5   6      7.04      6.81      1.03 o
   1   5   6      5.59      5.96      1.63 <
   2   5   6     35.99     35.13      0.50 o
   3   5   6      8.61      9.55      0.92 o
   4   5   6     20.25     19.60      0.60 o
   5   5   6     15.72     14.42      0.67 o
  -4   6   6     51.45     50.90      0.66 o
  -3   6   6     66.72     66.19      0.76 o
  -2   6   6     69.47     69.55      0.81 o
  -1   6   6     55.82     55.90      0.67 o
   0   6   6     66.00     67.07      0.76 o
   1   6   6     77.95     77.60      0.84 o
   2   6   6     56.58     56.20      0.66 o
   3   6   6     55.52     54.36      0.67 o
  -7   1   7     58.67     57.34      0.74 o
  -6   1   7     29.22     29.46      0.62 o
  -5   1   7     62.52     62.92      0.74 o
  -4   1   7    103.01    104.40      1.09 o
  -3   1   7     45.43     45.34      0.59 o
  -2   1   7     67.40     68.36      0.75 o
  -1   1   7    113.32    113.84      1.15 o
   0   1   7     90.36     90.63      0.93 o
   1   1   7     47.88     48.49      0.53 o
   2   1   7     95.93     96.65      0.99 o
   3   1   7    106.54    107.96      1.10 o
   4   1   7     36.65     36.44      0.47 o
   5   1   7     60.93     60.54      0.71 o
   6   1   7     81.03     80.57      0.89 o
  -7   2   7     26.30     26.15      0.66 o
  -6   2   7     13.61     13.45      1.03 o
  -5   2   7      4.04      2.15      2.71 <
  -4   2   7     21.00     21.61      0.60 o
  -3   2   7     30.69     30.86      0.50 o
  -2   2   7      1.55      1.16      4.71 <
  -1   2   7      0.00      1.14     19.04 <
   0   2   7     29.95     30.94      0.47 o
   1   2   7      6.96      6.28      0.83 o
   2   2   7     17.31     17.36      0.42 o
   3   2   7      3.30      1.42      1.86 <
   4   2   7      4.28      1.94      1.37 <
   5   2   7     25.67     25.22      0.52 o
   6   2   7     14.24     13.98      0.84 o
  -6   3   7     40.45     40.74      0.63 o
  -5   3   7     58.75     58.33      0.69 o
  -4   3   7     74.09     73.81      0.81 o
  -3   3   7     33.94     34.03      0.53 o
  -2   3   7     41.89     42.10      0.53 o
  -1   3   7     62.55     63.11      0.70 o
   0   3   7     45.73     46.20      0.56 o
   1   3   7     20.05     20.01      0.49 o
   2   3   7     52.62     52.75      0.60 o
   3   3   7     60.36     59.56      0.66 o
   4   3   7     23.37     23.60      0.43 o
   5   3   7     43.53     42.50      0.59 o
  -5   4   7     43.16     42.10      0.59 o
  -4   4   7     20.71     19.85      0.61 o
  -3   4   7      0.63      3.38     15.18 <
  -2   4   7     38.16     39.02      0.51 o
  -1   4   7     31.07     30.47      0.49 o
   0   4   7     24.36     24.01      0.50 o
   1   4   7     10.42     10.47      0.82 o
   2   4   7     13.33     13.22      0.78 o
   3   4   7     22.19     21.67      0.54 o
   4   4   7     29.98     30.31      0.58 o
  -4   5   7     61.38     60.71      0.71 o
  -3   5   7     66.35     66.41      0.75 o
  -2   5   7     79.27     79.01      0.87 o
  -1   5   7     87.95     87.17      0.93 o
   0   5   7     85.86     84.61      0.93 o
   1   5   7     80.86     81.62      0.89 o
   2   5   7     86.23     86.17      0.94 o
   3   5   7     76.34     75.12      0.86 o
  -5   0   8     24.96     26.68      0.90 o
  -4   0   8     42.00     42.55      0.74 o
  -3   0   8     26.17     26.13      0.76 o
  -2   0   8     15.55     14.55      1.01 o
  -1   0   8     68.36     67.85      0.85 o
   0   0   8     50.84     50.96      0.67 o
   1   0   8     40.72     40.08      0.72 o
   2   0   8     71.81     71.98      0.89 o
   3   0   8     79.01     79.89      0.95 o
   4   0   8     59.29     59.80      0.83 o
  -5   1   8     11.70      9.90      1.14 o
  -4   1   8      8.92      8.88      1.30 o
  -3   1   8     17.50     18.68      0.70 o
  -2   1   8     14.14     13.85      0.76 o
  -1   1   8     25.48     24.83      0.50 o
   0   1   8     35.94     35.49      0.55 o
   1   1   8     30.94     31.57      0.54 o
   2   1   8     21.61     20.70      0.60 o
   3   1   8     30.93     30.95      0.58 o
   4   1   8     21.63     21.74      0.66 o
  -5   2   8     74.12     73.56      0.85 o
  -4   2   8     91.42     90.69      0.99 o
  -3   2   8     78.80     78.63      0.87 o
  -2   2   8     63.47     64.09      0.72 o
  -1   2   8     94.10     94.34      0.98 o
   0   2   8     69.93     70.11      0.77 o
   1   2   8     49.61     50.05      0.60 o
   2   2   8     58.63     58.63      0.67 o
   3   2   8     55.29     55.25      0.65 o
   4   2   8     32.64     32.84      0.53 o
  -4   3   8      3.49      2.00      3.03 <
  -3   3   8      3.29      0.16      3.23 <
  -2   3   8     31.06     30.85      0.49 o
  -1   3   8     23.68     24.18      0.53 o
   0   3   8      8.75      8.76      1.04 o
   1   3   8     20.85     20.61      0.53 o
   2   3   8     38.94     38.65      0.54 o
   3   3   8      2.92      2.23      3.72 <
  -2   4   8     39.23     39.33      0.57 o
  -1   4   8     52.94     52.37      0.64 o
   0   4   8     54.51     54.14      0.65 o
   1   4   8     56.02     55.63      0.73 o
   2   4   8     56.57     56.87      0.82 o
  -2   1   9     46.97     46.91      0.63 o
  -1   1   9     67.89     67.46      0.78 o
   0   1   9     48.06     47.53      0.61 o
   1   1   9     23.76     23.30      0.63 o
